# Supplementary material for: Tensile Properties and Mechanism of Carbon Fiber Triaxial Woven Fabric Composites
Source: Materials (Basel). 2025 Jul 3;18(13):3154. doi: 10.3390/ma18133154 (PMC12250782; doi:10.3390/ma18133154)
Supplement: Supplementary file 1 [file materials-18-03154-s001.zip]

Archive with 1 entries (1 files):
- materials-3715069-supplementary.pdf
